# Supplementary material for: Label-free identification of protein aggregates using deep learning
Source: Nat Commun. 2023 Nov 28;14:7816. doi: 10.1038/s41467-023-43440-7 (PMC10684545; doi:10.1038/s41467-023-43440-7)
Supplement: Supplementary file 4 — Source data [file 41467_2023_43440_MOESM4_ESM.xlsx]

## Sheet: Fig. 2c
Fig. 2c
0.95331
0.976597
0.992438
0.974119
0.965888
0.967907
0.944007
0.989392
0.984985
0.975984
0.875221
0.967162
0.987611
0.981944
0.952584
0.95
0.964222
0.923917
0.969023
0.979236
0.876747
0.991221
0.982369
0.9862
0.974961
0.949947
0.991224
0.958047
0.963833
0.864225
0.991082
0.95458
0.988238
0.928141
0.984811
0.977999
0.96826
0.842632
0.94198
0.990352
0.972212
0.987439
0.973326
0.953089
0.95354
0.976273
0.978644
0.985258
0.924017
0.974324
0.992526
0.951823
0.975791
0.903718
0.992214
0.953682
0.810191
0.976397
0.98988
0.955287
0.979136
0.824976
0.973829
0.945123
0.990912
0.992675
0.962919
0.949172
0.976242
0.972699
0.986659
0.986313
0.958215
0.896824
0.96771
0.983933
0.960384
0.803614
0.884741
0.969646
0.987723
0.970657
0.97349
0.986449
0.97341
0.945766
0.936329
0.990572
0.989806
0.993112
0.993959
0.962026
0.965052

## Sheet: Fig. 3
Fig. 3a	Fig. 3b
0.958836	0.114463
0.974023	0.105442
0.895446	0.12153
0.939027	0.0658442
0.907742	0.104855
0.913732	0.0858126
0.938386	0.115769
0.906892	0.108722
0.949194	0.0415873
0.945226	0.0639885
0.946694	0.0866794
0.969036	0.127669
0.88533	0.208187
0.956764	0.0805154
0.928272	0.129526
0.954596	0.110841
0.972846	0.0309358
0.975505	0.130306
0.940793	0.131913
0.965479	0.0442978
0.903309	0.153576
0.925547	0.128884
0.927068	0.0966119
0.962941	0.134796
0.883792	0.172523
0.896088	0.0976447
0.916555	0.1127
0.903576	0.117829
0.930725	0.0917417
0.895855	0.0932823
0.926292	0.0965107
0.832801	0.211863
0.973005	0.142815
0.888669	0.297789
0.915233	0.144735

## Sheet: Fig. 4c
Fig. 4c
39Q	72Q	ΔNt17-72Q	72Q-GFP
1.64514	2.23038	1.45576	5.08434
0.603426	0.960078	0.916317	3.96732
2.1494	2.30673	3.19823	3.5755
0.951327	1.04171	3.00733	1.15718
0.994623	1.26757	2.98492	0.879601
2.26543	1.46142	0.709795	4.4964
2.60868	1.42436	0.932861	1.14468
0.636442	0.428872	2.54013	4.08685
4.94544	1.55696	1.62643	5.49402
1.43702	0.860464	0.830538	3.39005
2.68106	0.781777	0.876431	4.3093
2.07024	0.723114	1.09182	5.28144
2.4881	0.666238	1.60356	1.50476
2.11853	2.13342	0.575812	6.86689
1.73777	0.643253	0.94643	2.72702
4.71871	3.39818	1.27935	2.8295
1.14199	0.723429	1.04722	2.64541
2.12794	0.684262	1.18586	1.85343
2.46684	1.27303	1.02968	3.12344
2.81918	1.24355	1.23579	1.28437
4.123	0.668572	2.58255	2.87592
0.787267	1.23727	2.47563	1.96575
1.4068	0.951235	0.628865	4.60382
0.838147	2.59699	1.97009	2.32671
1.85403	2.89728	2.04903	4.90859
2.3278	1.23381	3.11741	2.97299
2.42487	0.53335	0.394429	3.05647
3.99272	0.999165	0.684537	2.0647
1.74271	2.05059	1.57609	5.18885
4.49801		1.13527	4.24803
2.13749			2.40841
2.01163			2.0136
5.60738			2.21359
2.58141			4.084
1.24509			3.07232
1.77221			3.87504
1.30719			3.80571
2.42364			1.10576
0.370825			2.91532
			2.80722
			9.47133
			6.35867
			4.28451
			0.973235
			4.88047
			0.996408
			3.06432
			1.18745
			6.20908
			2.93394
			3.69795
			2.20956
			5.3694
			3.41502
			1.45632
			4.9332
			5.04454
			2.15841
			3.33832
			3.38492
			2.2853
			3.57989
			3.44978
			2.07719

## Sheet: Fig. 5
Fig. 5b	Fig. 5c
Normalized Mean Intensity	Dry Mass	Area
0.0181092	0	0
0.0177779	0	0
0.0192902	0.00167458	0
0.0185186	0	0
0.0237736	0	0
0.0189805	0	0
0.0176951	0	0
0.0199432	0	0
0.0198678	0	0
0.0645071	0	0
0.320019	0.911892	9.098
0.446269	1.06097	11.629
0.45806	1.19736	12.026
0.544238	1.17968	15.385
0.562784	1.4465	15.711
0.599678	1.56688	16.889
0.640891	1.54536	17.601
0.626799	1.52408	17.321
0.627796	1.77271	18.942
0.628982	1.86923	19.059
0.745263	1.95864	20.564
0.647898	1.98378	18.033
0.592486	1.77167	16.75
0.674932	1.45309	19.176
0.577924	1.91317	16.819
0.689358	1.80455	20.202
0.64303	1.85462	19.316
0.490903	1.83356	14.288
0.759421	2.24168	21.485
0.853165	2.429	23.025
0.916395	2.43407	25.276
1	3.27828	29.323
0.857222	2.60581	23.328
0.957202	2.97523	25.486
0.826949	2.2742	22.337
0.996607	2.77884	26.839
0.768664	2.29086	21.73
0.749592	2.40241	21.87
0.75143	2.26916	21.462
0.747139	2.49418	21.427
0.727301	2.29055	21.532

## Sheet: Fig. S3
Fig. S3a	Fig. S3b	Fig. S3c	Fig. S3d
0.927036	0.102745	0.656608	0.792714
0.957055	0.122619	0.815401	0.898315
0.984202	0.0155583	0.879218	0.935728
0.963953	0.0267806	0.818104	0.899953
0.961704	0.0239611	0.728316	0.842804
0.923107	0.0523835	0.784393	0.879171
0.907296	0.0634221	0.6875	0.814815
0.971978	0.0164689	0.877485	0.934745
0.970253	0.0407072	0.830652	0.907493
0.960191	0.0160954	0.855322	0.92202
0.898548	0.307763	0.528889	0.69186
0.939584	0.200527	0.796291	0.886595
0.977079	0.0147078	0.863153	0.926551
0.969627	0.0206431	0.866089	0.92824
0.930674	0.0685477	0.748706	0.856297
0.884523	0.0938941	0.786741	0.880643
0.978161	0.0426276	0.841132	0.913712
0.950214	0.0954895	0.687952	0.815132
0.96332	0.0737211	0.757351	0.861923
0.97864	0.0180654	0.832962	0.90887
0.950558	0.103105	0.607318	0.755691
0.988459	0.00758241	0.893465	0.943735
0.988076	0.0197939	0.88465	0.938795
0.964062	0.0236814	0.874533	0.933068
0.954181	0.0636677	0.906099	0.950736
0.93375	0.0503335	0.831426	0.907955
0.993585	0.0130321	0.921359	0.95907
0.937733	0.0415706	0.804368	0.891579
0.974822	0.0163036	0.729551	0.843631
0.883353	0.217175	0.629876	0.772913
0.985863	0.0151924	0.926167	0.961669
0.965323	0.0735411	0.780818	0.876921
0.986256	0.031631	0.903247	0.949164
0.941253	0.111655	0.634315	0.776245
0.963444	0.0291872	0.884124	0.938499
0.95593	0.0661384	0.884538	0.938732
0.970661	0.103259	0.82722	0.905441
0.881611	0.241703	0.242655	0.390543
0.992671	0.0179474	0.866479	0.928464
0.983576	0.0139271	0.888082	0.940724
0.961019	0.0810663	0.841594	0.913984
0.972724	0.0491927	0.877732	0.934885
0.985986	0.0238213	0.837995	0.911858
0.963891	0.0714272	0.833411	0.909137
0.913841	0.23256	0.713951	0.833105
0.958386	0.0227496	0.859375	0.92437
0.953481	0.044476	0.824064	0.903547
0.974291	0.017149	0.876438	0.934151
0.865722	0.126001	0.744122	0.853291
0.931856	0.0683383	0.863248	0.926606
0.980308	0.0241847	0.918843	0.957705
0.92602	0.071995	0.677891	0.808027
0.981372	0.0115897	0.898396	0.946479
0.90294	0.18446	0.720299	0.837411
0.985059	0.00894353	0.914126	0.955137
0.913749	0.0728388	0.76601	0.867503
0.954227	0.0402929	0.458602	0.628824
0.972083	0.0668408	0.88765	0.940482
0.966837	0.085514	0.895073	0.944632
0.990166	0.0117318	0.874074	0.932806
0.971713	0.0730129	0.789393	0.882302
0.858969	0.290877	0.531731	0.694288
0.980485	0.0181544	0.843464	0.915086
0.954682	0.0368699	0.767424	0.868409
0.987325	0.0192534	0.926034	0.961597
0.985101	0.0192886	0.927047	0.962143
0.902831	0.0447749	0.777149	0.874602
0.939528	0.0732226	0.774648	0.873016
0.968659	0.0259481	0.828456	0.906181
0.961872	0.0234037	0.820878	0.901629
0.987989	0.00966868	0.870281	0.930642
0.963352	0.0244923	0.871456	0.931313
0.892649	0.242304	0.833559	0.909225
0.842531	0.541387	0.681871	0.810848
0.943684	0.0919944	0.864908	0.927561
0.960909	0.0344971	0.855932	0.922374
0.939134	0.0866408	0.834141	0.909571
0.978235	0.0315608	0.504857	0.67097
0.981185	0.0336256	0.663133	0.79745
0.953371	0.0307801	0.796089	0.88647
0.972235	0.0367944	0.899878	0.947301
0.95744	0.0292249	0.912955	0.954497
0.952877	0.0781004	0.776944	0.874472
0.992145	0.00805618	0.921348	0.959064
0.951706	0.0763476	0.870077	0.930525
0.930279	0.203859	0.752702	0.858905
0.96333	0.0526933	0.882953	0.937839
0.991115	0.0289826	0.908356	0.951977
0.97479	0.0204572	0.916226	0.956282
0.984787	0.0326844	0.920833	0.958785
0.983547	0.00807905	0.938303	0.968169
0.965317	0.0532131	0.794914	0.885741
0.996646	0.0125202	0.921642	0.959223

## Sheet: Fig. S5
Fig. S5f		Fig. S5g		Fig. S5h
r		r		r
Without Pre-Filtering	With Pre-Filtering	Without Pre-Filtering	With Pre-Filtering
0.961753	0.958203	0.955288	0.963598	0.846507
0.100772	0.948921	0.428601	0.940643	0.861511
0.0215257	0.923826	0.422672	0.908602	0.854494
0.0185747	0.892882	0.417319	0.869548	0.894012
0.0178991	0.890219	0.415545	0.85145	0.891795
0.0189297	0.861851	0.411729	0.821412	0.903174
0.0180891	0.811879	0.406836	0.806914
0.0179568	0.737998	0.401395	0.766662
0.0169937	0.749672	0.400073	0.74951
0.0166678	0.713615	0.392404	0.732855
0.0173467	0.686239	0.387742	0.729706
0.0165433	0.645061	0.385206	0.719622
0.0162001	0.594705	0.382703	0.712184
0.0170079	0.534592	0.379705	0.685477
0.0172971	0.556489	0.378547	0.692215
0.0163894	0.519678	0.376319	0.683833
0.0152759	0.481348	0.374087	0.670484
0.0166441	0.477714	0.372883	0.667349
0.0160819	0.431555	0.371388	0.672048
0.0163256	0.433377	0.368034	0.656849
0.0157557	0.417077	0.365527	0.648644
0.0160516	0.370144	0.366972	0.647988
0.0152835	0.35656	0.363756	0.633775
0.015823	0.392477	0.361338	0.650417
0.0147982	0.357638	0.366349	0.649595

## Sheet: Fig. S6
Fig. S6c	Fig. S6d
0.955581	0.0291847
0.955604	0.0267753
0.716516	0.174155
0.964195	0.0260472
0.950516	0.0783513
0.971867	0.0194816
0.976617	0.027261
0.936915	0.0424428
0.746331	0.185903
0.797921	0.136964
0.931007	0.0419876
0.925576	0.0567489
0.959945	0.0253089
0.97844	0.010689
0.915361	0.0567149
0.875219	0.0996594
0.857064	0.140513
0.809642	0.116785
0.792396	0.131717
0.854026	0.104808
0.956964	0.0303086
0.98809	0.023155
0.930013	0.0540581
0.662118	0.203803
0.956286	0.0289896
0.713168	0.225788

## Sheet: Fig. S7
Fig. S7a				Fig. S7b
r				r
1 Plane	2 Planes	4 Planes	8 Planes	BF, 1 Plane	BF, 8 Plane	Phase, 8 Planes
0.970599	0.965794	0.962213	0.956422	0.922645	0.98156	0.956422
0.979557	0.974138	0.983241	0.980111	0.984378	0.985193	0.980111
0.992277	0.994031	0.992367	0.992438	0.984815	0.99297	0.992438
0.940629	0.955912	0.958997	0.97527	0.10399	0.990624	0.97527
0.964898	0.93013	0.931992	0.970728	0.681358	0.97896	0.970728
0.966087	0.972848	0.965739	0.970763	0.813576	0.974435	0.970763
0.959892	0.927161	0.927215	0.94644	0.870633	0.935259	0.94644
0.962605	0.982917	0.99436	0.989391	0.934986	0.991862	0.989391
0.985048	0.995066	0.99027	0.98616	0.473294	0.987359	0.98616
0.973966	0.98374	0.977023	0.984608	0.964984	0.993167	0.984608
0.88977	0.876793	0.904769	0.875219	0.69795	0.872944	0.875219
0.732122	0.903649	0.92649	0.971181	0.780459	0.967587	0.971181
0.991169	0.985135	0.981428	0.988678	0.984402	0.987448	0.988678
0.968436	0.986223	0.979634	0.981943	0.950027	0.988327	0.981943
0.855102	0.951281	0.930263	0.95442	0.857845	0.894234	0.95442
0.973245	0.969051	0.976836	0.95158	0.814306	0.700154	0.95158
0.962068	0.917098	0.977755	0.965163	0.951508	0.911299	0.965163
0.751845	0.801716	0.845417	0.926166	0.0976946	0.767865	0.926166
0.979024	0.982925	0.977896	0.970975	0.984273	0.988507	0.970975
0.97375	0.981553	0.986343	0.985078	0.979805	0.994709	0.985078
0.930904	0.959704	0.95335	0.878081	0.157666	0.933043	0.878081
0.991333	0.990899	0.993553	0.992351	0.984785	0.987727	0.992351
0.986155	0.986686	0.978406	0.983564	0.985509	0.989182	0.983564
0.988157	0.985817	0.986374	0.986914	0.971486	0.986943	0.986914
0.973987	0.970707	0.973087	0.976454	0.956729	0.985282	0.976454
0.732915	0.885996	0.948666	0.959412	0.11899	0.957408	0.959412
0.991896	0.981488	0.983422	0.99173	0.978485	0.986821	0.99173
0.974082	0.963347	0.969508	0.971521	0.291683	0.985397	0.971521
0.969553	0.978073	0.984096	0.965201	0.630019	0.968628	0.965201
0.91149	0.866783	0.880392	0.874723	0.3789	0.843066	0.874723
0.973273	0.990448	0.978691	0.991082	0.971076	0.987024	0.991082
0.958922	0.968577	0.956778	0.955353	0.714823	0.971859	0.955353
0.994393	0.993243	0.991528	0.99417	0.959773	0.995649	0.99417
0.954692	0.947488	0.965136	0.928139	0.914911	0.981311	0.928139
0.989183	0.987545	0.988319	0.984811	0.988459	0.992994	0.984811
0.992524	0.985281	0.985548	0.982105	0.932807	0.987157	0.982105
0.987538	0.991167	0.948949	0.984037	0.552088	0.989778	0.984037
0.854638	0.835576	0.836207	0.844706	0.4863	0.852286	0.844706
0.946693	0.94066	0.938491	0.943464	0.956114	0.936611	0.943464
0.993822	0.995985	0.989826	0.991388	0.93572	0.991719	0.991388
0.977593	0.97471	0.985889	0.973148	0.977605	0.989556	0.973148
0.991441	0.995233	0.985517	0.989345	0.974294	0.9953	0.989345
0.97487	0.95307	0.948695	0.973326	0.976563	0.977052	0.973326
0.973183	0.981785	0.973735	0.953684	0.925817	0.974195	0.953684
0.937513	0.94647	0.802064	0.958165	0.885167	0.869592	0.958165
0.965158	0.972227	0.980369	0.981171	0.982572	0.987344	0.981171
0.979379	0.974843	0.973684	0.979563	0.960596	0.978541	0.979563
0.985003	0.986102	0.982174	0.986964	0.974794	0.987723	0.986964
0.968531	0.950081	0.786155	0.924016	0.854183	0.937275	0.924016
0.952826	0.960556	0.974859	0.974325	0.579542	0.983632	0.974325
0.994987	0.995153	0.991822	0.993346	0.982598	0.997227	0.993346
0.929402	0.936077	0.9533	0.952212	0.400483	0.974387	0.952212
0.980228	0.977705	0.97443	0.978858	0.957722	0.979859	0.978858
0.892825	0.93334	0.927119	0.904643	0.894133	0.846729	0.904643
0.994254	0.990157	0.991301	0.992214	0.979859	0.991583	0.992214
0.958942	0.955959	0.960885	0.954766	0.936218	0.857222	0.954766
0.825227	0.891557	0.859485	0.810191	0.900681	0.826208	0.810191
0.976509	0.979349	0.965792	0.977044	0.978923	0.981005	0.977044
0.99057	0.993953	0.99219	0.991143	0.730121	0.992281	0.991143
0.986408	0.984486	0.985298	0.95529	0.10697	0.993527	0.95529
0.931086	0.9713	0.957645	0.980977	0.403902	0.989964	0.980977
0.86727	0.80535	0.856991	0.841905	0.248753	0.90346	0.841905
0.9679	0.961224	0.976528	0.973829	0.967923	0.982138	0.973829
0.869959	0.898038	0.88491	0.945123	0.953548	0.87888	0.945123
0.986552	0.954638	0.976248	0.990912	0.970034	0.949607	0.990912
0.982624	0.993436	0.992182	0.993127	0.971457	0.991431	0.993127
0.915227	0.964342	0.966944	0.965316	0.133176	0.96329	0.965316
0.848366	0.983623	0.970244	0.949516	0.977415	0.960182	0.949516
0.960554	0.947092	0.976046	0.982571	0.069202	0.988336	0.982571
0.978988	0.968115	0.965608	0.973352	0.968336	0.981367	0.973352
0.989001	0.990501	0.981708	0.988833	0.977896	0.993727	0.988833
0.994414	0.987992	0.981785	0.986313	0.978496	0.985118	0.986313
0.950158	0.984292	0.928612	0.962837	0.915948	0.965105	0.962837
0.692494	0.987027	0.953151	0.919218	0.951964	0.956879	0.919218
0.925897	0.97864	0.955251	0.974591	0.970929	0.9537	0.974591
0.991021	0.98885	0.982306	0.983933	0.65381	0.990275	0.983933
0.825076	0.94727	0.961444	0.961335	0.878441	0.951724	0.961335
0.980356	0.784855	0.768843	0.804928	0.926696	0.873059	0.804928
0.986584	0.949429	0.961795	0.884742	0.23078	0.965689	0.884742
0.976053	0.967633	0.951096	0.970806	0.970409	0.970736	0.970806
0.981527	0.987263	0.97617	0.988477	0.0991746	0.99292	0.988477
0.982088	0.974782	0.969314	0.970657	0.971179	0.934518	0.970657
0.788958	0.981283	0.97966	0.974794	0.4636	0.984161	0.974794
0.838664	0.757146	0.808721	0.988915	0.793344	0.991689	0.988915
0.971585	0.980141	0.812223	0.973411	0.596342	0.977738	0.973411
0.990552	0.979235	0.885764	0.951066	0.985835	0.988788	0.951066
0.987434	0.98954	0.987893	0.938143	0.991725	0.975485	0.938143
0.988932	0.984486	0.986929	0.992394	0.951732	0.98094	0.992394
0.986626	0.98718	0.988923	0.991105	0.973718	0.987555	0.991105
0.976944	0.996241	0.990957	0.993782	0.125819	0.994716	0.993782
0.988047	0.991064	0.982328	0.99396	0.518535	0.989101	0.99396
	0.967376	0.967295	0.962026		0.0822462	0.962026
	0.980945	0.981108	0.984804		0.984942	0.984804

## Sheet: Fig. S10
Fig. S10a	Fig.S10b
25.532	0.896
14.522	0.901
7.442	0.912
9.238	0.864
37.022	0.881
42.679	0.853
20.027	0.81
23.188	0.869
20.785	0.885
10.906	0.535
18.406	0.882
21.532	0.876
9.343	0.896
11.932	0.907
8.946	0.902
4.152	0.887
2.309	0.902
6.777	0.895
78.242	0.635
45.501	0.84
27.352	0.856
9.809	0.861
21.077	0.871
12.737	0.863
16.621	0.903
19.549	0.836
22.477	0.904
26.909	0.828
12.434	0.85
22.64	0.858
17.578	0.865
16.073	0.886
7.908	0.93
13.752	0.894
11.279	0.909
19.84	0.852
72.643	0.469
16.33	0.867
15.431	0.824
36.1	0.838
44.895	0.671
27.107	0.867
32.438	0.792
32.333	0.871
8.888	0.906
8.806	0.898
23.106	0.837
38.491	0.733
19.77	0.858
19.607	0.86
27.025	0.905
36.322	0.862
20.085	0.859
11.874	0.861
25.614	0.466
37.978	0.844
18.884	0.83
13.775	0.855
21.835	0.882
44.078	0.528
16.924	0.862
28.087	0.863
53.783	0.822
13.192	0.897
12.41	0.88
21.812	0.701
15.082	0.729
35.797	0.744
14.487	0.83
16.096	0.861
4.537	0.932
26.816	0.848
13.6	0.884
38.2	0.834
29.463	0.868
25.602	0.891
34.572	0.892
28.857	0.523
27.2	0.825
1.551	0.577
11.734	0.851
40.719	0.783
47.589	0.84
26.256	0.872
22.768	0.872
22.127	0.882
16.108	0.848
11.676	0.843
21.788	0.89
19.537	0.871
24.786	0.889
15.77	0.572
21.415	0.762
12.224	0.734
23.083	0.854
18.009	0.803
25.521	0.875
24.658	0.812
18.044	0.907
23.2	0.908
15.875	0.862
13.694	0.804
12.702	0.885
32.006	0.843
30.758	0.669
29.976	0.832
5.167	0.886
15.525	0.849
23.655	0.861
22.57	0.834
19.281	0.869
18.208	0.874
38.946	0.854
1.855	0.646
7.43	0.784
25.124	0.838
12.376	0.865
53.281	0.826
12.644	0.85
26.769	0.869
15.723	0.889
33.312	0.884
38.853	0.825
49.712	0.849
16.015	0.671
15.723	0.85
25.836	0.897
12.41	0.868
35.109	0.856
21.427	0.853
16.854	0.872
21.007	0.871
12.725	0.89
16.913	0.868
19.316	0.872
27.259	0.869
26.851	0.88
43.437	0.79
32.018	0.784
24.739	0.856
31.434	0.824
27.06	0.876
9.215	0.822
29.988	0.827
3.138	0.814
19.444	0.759
14.008	0.857
27.049	0.81
20.867	0.846
20.622	0.864
24.751	0.798
15.991	0.855
11.454	0.847
28.775	0.868
24.471	0.826
14.055	0.872
16.271	0.821
56.769	0.816
23.666	0.834
8.946	0.854
17.286	0.883
12.084	0.846
26.559	0.805
16.819	0.854
18.791	0.848
19.374	0.773
19.934	0.677
19.304	0.656
13.682	0.871
17.333	0.791
27.037	0.593
21.52	0.873
19.945	0.794
44.3	0.758
15.012	0.862
31.726	0.755
25.124	0.839
26.197	0.806
22.803	0.795
22.92	0.749
20.505	0.799
3.931	0.874
1.691	0.882
3.767	0.223
32.484	0.633
66.112	0.834
24.681	0.818
26.092	0.871
10.673	0.874
16.003	0.874
37.092	0.725
26.337	0.822
29.685	0.89
18.359	0.883
25.824	0.859
21.054	0.809
14.883	0.857
17.846	0.855
35.249	0.819
24.681	0.854
38.34	0.838
22.115	0.841
14.872	0.902
5.855	0.851
21.788	0.823
34.654	0.834
12.317	0.881
19.502	0.858
18.242	0.839
29.102	0.853
29.498	0.849
24.261	0.802
21.298	0.873
17.228	0.847
12.795	0.91
18.721	0.845
19.339	0.878
25.206	0.877
18.114	0.873
20.832	0.822
29.183	0.735
15.047	0.882
15.058	0.899
22.302	0.847
29.043	0.825
18.896	0.855
4.537	0.703
26.209	0.85
33.359	0.842
13.332	0.847
28.39	0.865
13.332	0.89
51.042	0.218
23.818	0.839
67.033	0.775
11.046	0.853
10.089	0.868
14.533	0.883
26.746	0.888
10.673	0.688
26.594	0.796
16.808	0.873
16.225	0.859
21.158	0.8
15.058	0.689
24.798	0.873
2.554	0.32
19.246	0.774
27.632	0.807
21.357	0.871
30.723	0.798
20.26	0.84
14.813	0.895
21.52	0.855
32.741	0.823
21.322	0.87
22.442	0.878
46.189	0.84
5.319	0.834
45.49	0.841
33.032	0.708
32.158	0.851
34.432	0.797
18.441	0.835
23.9	0.838
14.498	0.847
21.147	0.881
21.543	0.873
34.082	0.847
14.755	0.818
28.029	0.824
16.843	0.815
18.534	0.819
23.41	0.866
9.809	0.875
30.513	0.883
8.701	0.818
12.702	0.875
12.924	0.907
6.287	0.811
62.647	0.763
3.301	0.534
12.41	0.876
5.972	0.842
14.767	0.862
17.613	0.873
18.277	0.834
17.566	0.845
9.051	0.847
18.499	0.706
14.673	0.89
21.765	0.813
17.368	0.83
67.138	0.598
21.917	0.778
21.753	0.832
20.692	0.856
38.025	0.75
32.846	0.334
43.717	0.793
19.922	0.838
3.266	0.953
12.072	0.844
81.24	0.844
19.619	0.82
67.43	0.887
17.181	0.806
17.333	0.873
25.882	0.696
26.162	0.844
8.771	0.89
22.628	0.862
32.344	0.827
21.59	0.89
50.715	0.426
14.883	0.816
22.651	0.863
11.944	0.864
34.269	0.683
16.528	0.896
16.773	0.811
12.609	0.847
30.501	0.768
20.762	0.738
24.658	0.861
12.655	0.909
1.691	0.372
32.601	0.849
16.889	0.857
17.764	0.868
20.447	0.844
25.136	0.873
13.834	0.863
16.236	0.863
17.508	0.746
20.809	0.858
80.167	0.744
14.685	0.785
8.946	0.877
17.018	0.877
22.488	0.875
38.771	0.826
19.316	0.827
27.935	0.888
11.232	0.855
28.88	0.839
24.903	0.825
36.59	0.639
18.056	0.881
22.885	0.841
38.118	0.767
33.056	0.813
34.537	0.615
39.448	0.739
15.093	0.873
10.778	0.863
11.326	0.891
13.927	0.868
21.578	0.815
30.07	0.768
15.058	0.88
9.156	0.851
24.156	0.858
10.894	0.821
11.956	0.888
24.739	0.635
44.195	0.855
37.255	0.758
27.142	0.848
7.967	0.903
21.065	0.803
6.987	0.863
36.52	0.872
20.377	0.871
37.535	0.815
21.765	0.866
20.925	0.841
28.635	0.88
34.42	0.833
17.414	0.887
23.165	0.832
18.417	0.865
29.498	0.835
28.215	0.845
25.812	0.822
37.92	0.759
44.731	0.749
11.221	0.865
32.857	0.858
12.854	0.897
19.852	0.786
24.074	0.821
18.616	0.849
17.566	0.864
30.14	0.626
33.487	0.817
41.314	0.842
31.901	0.879
18.814	0.858
23.188	0.869
13.659	0.864
8.071	0.87
19.444	0.851
25.731	0.887
20.039	0.871
12.97	0.803
13.927	0.886
39.098	0.736
15.851	0.788
17.158	0.85
22.721	0.857
28.845	0.857
19.117	0.754
21.543	0.853
48.312	0.81
14.253	0.813
11.781	0.848
32.333	0.816
11.302	0.822
27.574	0.794
18.068	0.703
17.123	0.889
62.671	0.844
44.265	0.715
25.206	0.835
17.356	0.908
44.37	0.709
20.47	0.81
46.994	0.716
46.738	0.686
19.036	0.872
14.405	0.863
15.898	0.877
22.791	0.88
16.889	0.874
23.34	0.779
19.514	0.9
17.344	0.86
11.524	0.89
18.709	0.832
24.063	0.55
83.946	0.747
32.064	0.871
17.554	0.832
13.122	0.703
37.476	0.802
32.869	0.873
15.058	0.802
13.145	0.841
16.901	0.868
23.41	0.814
35.925	0.807
3.593	0.783
17.554	0.896
23.736	0.866
25.859	0.851
22.057	0.78
39.086	0.864
9.168	0.905
13.799	0.894
33.301	0.806
16.061	0.904
26.069	0.76
9.273	0.691
29.825	0.837
2.379	0.377
19.84	0.876
9.973	0.828
28.95	0.857
6.893	0.927
32.344	0.874
22.85	0.818
28.39	0.872
14.673	0.894
2.694	0.564
53.654	0.782
29.428	0.847
20.26	0.497
28.647	0.835
15.268	0.85
9.168	0.827
14.452	0.864
3.184	0.783
10.987	0.873
37.033	0.845
39.903	0.766
13.309	0.881
33.697	0.806
28.658	0.699
9.763	0.808
28.157	0.838
2.916	0.69
19.852	0.82
9.891	0.823
14.65	0.888
17.181	0.862
33.639	0.429
38.853	0.722
28.74	0.814
36.38	0.833
16.248	0.875
16.365	0.85
26.326	0.889
16.47	0.842
16.668	0.86
14.067	0.86
30.315	0.838
20.564	0.876
15.326	0.862
18.173	0.826
6.998	0.759
21.228	0.586
26.127	0.814
11.174	0.887
69.401	0.585
51.368	0.86
21.683	0.852
24.949	0.878
62.507	0.675
43.39	0.699
29.102	0.891
50.284	0.859
14.475	0.816
23.246	0.863
27.924	0.698
42.772	0.838
28.25	0.874
27.912	0.862
25.544	0.74
17.648	0.895
29.872	0.843
9.296	0.912
11.734	0.868
14.195	0.865
22.453	0.882
11.407	0.904
49	0.685
13.344	0.854
16.458	0.889
18.592	0.799
30.641	0.82
45.081	0.845
16.446	0.349
15.793	0.837
16.073	0.915
29.253	0.832
13.25	0.836
21.298	0.882
25.999	0.825
18.896	0.76
21.765	0.812
10.999	0.825
15.688	0.855
17.239	0.836
17.764	0.875
13.227	0.824
4.654	0.885
16.854	0.896
30.991	0.827
63.639	0.489
24.821	0.836
17.554	0.851
11.407	0.86
33.394	0.828
29.148	0.838
16.738	0.908
18.931	0.824
4.316	0.643
25.311	0.879
20.459	0.861
25.976	0.791
21.917	0.858
17.648	0.887
47.764	0.808
25.334	0.847
18.837	0.707
17.169	0.805
24.343	0.816
8.445	0.861
39.343	0.851
21.87	0.888
13.577	0.859
11.711	0.874
8.363	0.891
19.386	0.862
25.684	0.864
28.892	0.797
9.483	0.818
11.512	0.794
6.975	0.866
9.821	0.833
25.498	0.814
31.481	0.715
51.462	0.837
35.389	0.896
36.613	0.763
16.68	0.782
36.298	0.251
16.225	0.75
18.266	0.85
18.371	0.82
34.257	0.806
33.114	0.857
22.22	0.864
8.34	0.769
8.526	0.759
25.404	0.771
19.316	0.844
15.98	0.864
16.411	0.83
29.195	0.813
16.108	0.857
13.39	0.826
18.126	0.759
9.716	0.781
32.414	0.743
46.516	0.7
15.595	0.834
30.07	0.733
26.722	0.769
18.476	0.825
22.838	0.707
25.439	0.828
33.604	0.895
18.849	0.829
21.987	0.819
23.2	0.812
28.752	0.828
20.809	0.868
10.509	0.848
15.443	0.836
22.103	0.773
8.036	0.65
40.311	0.776
25.591	0.694
32.414	0.76
23.305	0.831
21.462	0.829
12.76	0.763
13.379	0.848
29.417	0.827
24.284	0.844
4.642	0.719
34.444	0.836
13.332	0.856
18.581	0.837
30.91	0.731
8.538	0.406
20.074	0.843
22.78	0.754
36.672	0.506
31.563	0.785
23.071	0.848
26.851	0.818
11.081	0.783
34.91	0.586
14.312	0.665
6.87	0.742
2.438	0.597
13.239	0.798
28.53	0.833
29.148	0.799
10.626	0.678
24.693	0.733
6.87	0.864
13.868	0.776
28.892	0.862
21.87	0.773
22.103	0.766
43.402	0.64
10.183	0.829
8.2	0.784
28.32	0.815
30.98	0.679
26.547	0.774
20.307	0.819
14.475	0.833
10.743	0.766
9.588	0.81
19.537	0.804
20.447	0.815
22.022	0.808
24.518	0.83
9.191	0.851
16.854	0.758
13.414	0.816
15.758	0.825
24.798	0.711
21.077	0.817
23.025	0.754
33.032	0.732
14.79	0.826
17.368	0.835
11.267	0.794
29.918	0.737
15.665	0.864
28.88	0.771
17.134	0.744
13.6	0.848
31.516	0.729
18.394	0.633
31.26	0.742
29.895	0.818
20.972	0.839
9.494	0.737
14.895	0.799
11.361	0.852
10.649	0.783
21.543	0.836
10.906	0.718
16.808	0.782
37.465	0.842
24.191	0.727
26.279	0.862
23.655	0.787
36.1	0.746
25.649	0.836
10.719	0.69
25.894	0.52
15.326	0.817
24.296	0.856
26.302	0.778
22.057	0.754
12.994	0.69
21.03	0.827
17.718	0.818
12.037	0.835
11.932	0.834
14.638	0.857
16.236	0.791
17.811	0.856
48.814	0.661
15.303	0.811
16.983	0.844
28.775	0.387
23.923	0.712
26.967	0.8
15.7	0.807
26.337	0.523
17.601	0.774
30.723	0.629
19.059	0.768
12.83	0.744
15.07	0.849
23.993	0.81
20.634	0.806
19.666	0.774
34.537	0.653
17.846	0.808
25.101	0.5
53.036	0.295
70.975	0.54
15.898	0.905
34.141	0.723
18.336	0.744
55.754	0.358
9.856	0.651
15.595	0.487
16.866	0.837
16.12	0.821
26.501	0.729
13.764	0.837
20.75	0.768
27.27	0.849
1.971	0.756
18.966	0.794
10.859	0.835
12.212	0.806
62.087	0.406
13.215	0.787
36.532	0.669
20.552	0.857
33.557	0.62
17.788	0.821
2.718	0.824
46.446	0.843
3.686	0.571
17.333	0.875
19.444	0.87
22.873	0.826
9.704	0.844
13.449	0.906
10.964	0.871
20.237	0.883
19.561	0.839
61.516	0.633
14.545	0.898
24.739	0.89
10.848	0.76
21.31	0.82
11.419	0.735
44.043	0.745
13.46	0.822
16.516	0.861
17.321	0.866
18.394	0.864
15.105	0.897
21.1	0.846
14.195	0.851
21.777	0.882
12.644	0.879
22.43	0.814
17.041	0.813
14.253	0.861
15.373	0.758
20.54	0.592
17.869	0.677
29.79	0.678
12.142	0.857
13.46	0.846
32.298	0.701
28.122	0.609
22.57	0.877
31.609	0.823
13.367	0.892
18.382	0.316
22.815	0.817
27.399	0.741
34.98	0.636
13.612	0.816
22.558	0.775
4.164	0.469
31.866	0.802
24.109	0.876
21.952	0.759
26.477	0.754
27.62	0.834
20.634	0.901
21.858	0.848
17.193	0.806
16.236	0.864
16.575	0.67
13.729	0.803
24.844	0.894
26.034	0.813
11.676	0.763
25.323	0.81
28.88	0.83
12.002	0.855
11.174	0.831
40.859	0.783
13.052	0.489
27.107	0.835
21.158	0.894
5.155	0.557
32.962	0.776
27.737	0.804
43.892	0.738
13.554	0.879
2.869	0.708
41.221	0.729
22.582	0.872
40.276	0.752
8.095	0.783
15.665	0.777
1.925	0.797
7.092	0.807
14.02	0.758
25.218	0.836
26.069	0.896
16.866	0.84
31.738	0.864
39.226	0.804
38.643	0.743
24.973	0.762
24.121	0.783
7.162	0.867
10.253	0.779
17.741	0.807
9.518	0.84
23.806	0.796
16.295	0.812
27.13	0.72
12.329	0.857
14.848	0.86
24.739	0.719
7.383	0.853
36.695	0.756
14.463	0.863
30.77	0.744
16.691	0.781
15.396	0.846
30.618	0.859
19.992	0.872
24.541	0.843
23.41	0.672
15.84	0.633
14.3	0.858
17.379	0.84
31.633	0.861
19.735	0.839
5.645	0.641
32.298	0.561
30.291	0.807
31.551	0.855
37.092	0.836
14.16	0.875
24.926	0.822
16.096	0.864
38.864	0.821
13.309	0.85
21.59	0.755
14.953	0.878
37.231	0.841
4.421	0.582
27.644	0.876
18.161	0.87
10.591	0.884
34.7	0.799
12.714	0.847
10.404	0.775
10.871	0.851
43.087	0.843
7.57	0.879
40.509	0.854
31.773	0.874
16.843	0.82
21.485	0.855
17.251	0.879
28.087	0.864
27.352	0.729
14.755	0.849
4.537	0.703
9.075	0.77
38.62	0.844
33.872	0.801
5.272	0.724
30.303	0.882
47.496	0.828
20.587	0.876
10.218	0.87
3.791	0.881
41.011	0.772
10.043	0.887
39.623	0.805
20.12	0.897
20.925	0.872
33.079	0.911
35.692	0.843
42.002	0.836
11.617	0.872
15.828	0.894
16.784	0.876
17.613	0.88
36.077	0.865
13.892	0.836
6.52	0.856
28.239	0.858
27.935	0.858
38.118	0.827
24.704	0.779
19.444	0.886
32.134	0.797
28.274	0.843
39.506	0.57
25.532	0.788
27.597	0.784
28.682	0.831
25.614	0.729
47.601	0.545
39.529	0.603
13.997	0.789
40.206	0.775
9.191	0.874
8.853	0.807
14.195	0.865
15.14	0.819
29.883	0.731
3.243	0.356
19.141	0.855
33.044	0.839
25.311	0.561
46.609	0.851
28.635	0.832
8.27	0.685
34.42	0.791
17.624	0.796
28.122	0.82
29.941	0.763
10.136	0.653
45.035	0.75
26.034	0.821
16.773	0.628
7.197	0.715
23.188	0.777
18.814	0.819
17.939	0.813
16.131	0.756
21.963	0.835
2.963	0.645
22.127	0.779
20.972	0.814
22.022	0.762
14.86	0.792
32.263	0.74
50.4	0.748
34.677	0.593
24.716	0.783
21.66	0.862
11.676	0.829
43.437	0.751
14.16	0.827
23.748	0.775
12.317	0.604
19.211	0.582
25.404	0.811
27.609	0.739
10.113	0.506
21.1	0.712
20.074	0.829
22.57	0.825
15.396	0.829
61.131	0.72
17.659	0.772
25.218	0.836
12.877	0.837
32.671	0.728
16.411	0.8
30.595	0.846
36.392	0.709
23.06	0.744
25.311	0.754
15.233	0.728
13.029	0.889
27.142	0.724
19.141	0.889
29.498	0.87
22.78	0.795
41.116	0.716
22.045	0.777
13.973	0.352
14.078	0.748
13.542	0.812
30.07	0.669
30.151	0.714
19.561	0.614
33.207	0.769
26.057	0.336
31.796	0.431
24.763	0.816
38.783	0.597
26.466	0.754
22.173	0.736
15.222	0.158
34.747	0.667
9.973	0.858
29.673	0.778
27.457	0.839
2.904	0.268
21.613	0.691
22.896	0.814
1.808	0.582
17.111	0.796
29.872	0.783
18.149	0.823
21.777	0.548
12.177	0.682
58.168	0.52
53.328	0.638
19.234	0.669
39.961	0.706
25.358	0.82
19.211	0.814
30.186	0.802
23.748	0.819
43.495	0.66
31.306	0.777
24.296	0.507
1.785	0.537
32.822	0.541
24.261	0.464
13.67	0.79
17.601	0.819
17.449	0.831
16.528	0.708
15.91	0.731
19.677	0.676
30.163	0.765
16.201	0.79
24.669	0.739
18.068	0.828
28.087	0.725
28.122	0.827
52.36	0.718
57.737	0.492
21.019	0.841
25.742	0.659
24.751	0.822
26.606	0.667
33.254	0.657
33.931	0.497
16.248	0.848
23.165	0.558
20.949	0.54
70.439	0.317
10.673	0.318
14.463	0.775
18.872	0.517
19.584	0.495
3.826	0.701
46.784	0.463
30.781	0.279
35.494	0.606
19.945	0.827
34.77	0.694
26.466	0.852
25.299	0.795
19.817	0.85
21.298	0.831
12.842	0.844
26.547	0.807
27.644	0.858
28.448	0.743
56.302	0.47
35.61	0.498
42.609	0.7
30.361	0.734
25.253	0.765
19.211	0.771
11.652	0.782
6.625	0.745
23.561	0.81
9.075	0.876
46.528	0.796
26.956	0.802
16.761	0.717
26.372	0.672
15.082	0.732
11.851	0.62
6.345	0.414
25.101	0.315
31.05	0.41
15.152	0.527
41.104	0.777
22.721	0.791
30.968	0.774
13.764	0.628
33.091	0.727
27.819	0.74
35.587	0.707
33.219	0.529
11.174	0.815
19.782	0.792
5.004	0.786
35.435	0.62
13.67	0.725
32.099	0.676
32.029	0.747
20.062	0.809
24.343	0.788
19.106	0.808
36.987	0.794
10.323	0.628
21.917	0.678
24.354	0.745
10.358	0.901
24.109	0.84
5.051	0.625
18.581	0.76
21.252	0.786
30.14	0.702
21.567	0.606
17.601	0.747
30.023	0.664
20.05	0.668
20.435	0.727
14.078	0.847
25.742	0.842
23.328	0.664
20.144	0.748
32.473	0.729
23.2	0.838
32.671	0.868
26.314	0.85
20.155	0.838
51.438	0.755
24.471	0.821
41.337	0.681
32.881	0.716
26.186	0.783
50.983	0.693
18.289	0.743
33.382	0.858
29.603	0.728
59.58	0.445
17.426	0.697
16.376	0.895
51.905	0.46
15.91	0.799
14.685	0.664
61.329	0.746
6.38	0.35
27.737	0.77
32.309	0.799
53.036	0.612
24.973	0.783
26.781	0.827
36.462	0.801
9.203	0.843
29.277	0.858
3.324	0.685
8.981	0.84
20.4	0.776
15.35	0.801
18.861	0.801
62.204	0.598
43.052	0.694
30.455	0.805
9.599	0.839
36.543	0.709
10.031	0.78
17.928	0.823
10.451	0.786
44.883	0.74
15.175	0.818
28.134	0.686
12.632	0.742
11.792	0.787
21.578	0.791
37.826	0.306
20.587	0.83
48.044	0.68
25.323	0.797
9.576	0.871
9.961	0.786
21.252	0.811
28.274	0.827
41.256	0.79
18.394	0.783
21.298	0.776
21.298	0.592
23.223	0.754
16.866	0.808
29.218	0.76
20.19	0.786
42.165	0.758
20.529	0.782
12.271	0.858

## Sheet: Fig. S11
Fig. S11a	Fig. S11b
1.19836	0.0172016
1.08934	0.015619
1.00798	0.0142529
0.919161	0.0132427
0.871476	0.0122316
0.806019	0.0113954
0.752778	0.0104613
0.711305	0.00999061
0.656237	0.00927755
0.635223	0.00867751
0.622219	0.00847782
0.591698	0.00773176
0.55793	0.00744362
0.532011	0.00714242
0.502503	0.00694842
0.481361	0.00659114
0.478947	0.00621562
0.445683	0.00601967
0.440836	0.0057778
0.424	0.00547041
0.41145	0.00546757
0.386976	0.00507567
0.393457	0.00507404
0.37335	0.00485892
0.362434	0.00467842
0.348202	0.00464978
0.338369	0.00438998
0.325057	0.00423365
0.317772	0.00418436
0.316994	0.00409217
0.306249	0.00400441
0.29987	0.0037485
0.303006	0.00378599
0.287042	0.00369012
0.268568	0.00354391
0.2738	0.00339191
0.251619	0.00324189
0.262144	0.00316193
0.258422	0.00318317
0.250175	0.0031342
0.23988	0.00311563
0.236617	0.00304012
0.23174	0.00302019
0.229014	0.00288406
0.218639	0.00290315
0.213911	0.00274726
0.216742	0.0027106
0.216494	0.00272011
0.208574	0.00270069
0.205449	0.00270862
0.200645	0.00258075
0.20153	0.00241806
0.190592	0.00245038
0.182626	0.00243424
0.184517	0.00240749
0.191334	0.00233899
0.181629	0.00226465
0.181371	0.00223273
0.173356	0.00218486
0.178092	0.00216773
0.170528	0.00218634
0.163227	0.00209239
0.165446	0.00202524
0.153566	0.00200803
0.159471	0.00200178
0.154755	0.00199065
0.155544	0.00191114
0.149651	0.00186313
0.151967	0.0020079
0.152418	0.00189224
0.147357	0.00185156
0.134434	0.00184279
0.145007	0.00176033
0.135546	0.0018746
0.143176	0.00172091
0.133204	0.00182605
0.129744	0.00173447
0.133962	0.00180353
0.134186	0.00169178
0.136096	0.00168893
0.12902	0.0015919
0.132451	0.00152747
0.134082	0.00153822
0.119788	0.00153963
0.120714	0.00156395
0.117705	0.00152298
0.12802	0.00151533
0.119075	0.00148203
0.123885	0.00156774
0.116593	0.00145855
0.116891	0.00129762
0.117475	0.00144123
0.113267	0.00132421
0.11472	0.00144059
0.113238	0.00140819
0.112298	0.0013361
0.109163	0.00137527
0.10939	0.00130552
0.102845	0.00136743
0.105649	0.00126774
0.10456	0.00128184
0.110388	0.001246
0.104031	0.00125279
0.0985175	0.00125075
0.10202	0.00118347
0.0985986	0.00124208
0.0992303	0.00126761
0.0990857	0.00116964
0.0946573	0.00126457
0.0964785	0.00114082
0.0978643	0.00120052
0.0957826	0.00116131
0.0914317	0.00116262
0.0946252	0.00112832
0.0919795	0.00117864
0.091077	0.00117023
0.0901111	0.00112912
0.0944948	0.00105452
0.092033	0.00101328
0.0916216	0.00104225
0.0883922	0.00107809
0.08459	0.00104244
0.0848887	0.00109466
0.0859591	0.00106361
0.0879961	0.000994918
0.0827242	0.000941869
0.0809678	0.00101632
0.0784809	0.000996501
0.083412	0.00092979
0.0767588	0.00101065
0.0752722	0.00103966
0.0788924	0.00092682
0.0791243	0.000999164
0.0753421	0.000898363
0.0770259	0.000959981
0.0766668	0.00095882
0.0751521	0.00101089
0.0744769	0.000919874
0.069755	0.000915982
0.0747252	0.00080993
0.0716149	0.000889925
0.0796947	0.000960719
0.0724653	0.00090912
0.0788095	0.000975802
0.0746432	0.000845615
0.0723897	0.00077919
0.0716467	0.000793106
0.0700719	0.000864802
0.0709917	0.000814578
0.0630842	0.000886236
0.0633643	0.000903284
0.0685612	0.000839346
0.0695293	0.000832997
0.0643462	0.000865895
0.0662902	0.000796796
0.0656825	0.000810778
0.0660575	0.000845123
0.0711974	0.000722228
0.068633	0.000738954
0.0622406	0.000810249
0.0606892	0.000819443
0.0616133	0.000768056
0.0612509	0.000761395
0.0557997	0.000743388
0.0602859	0.000773683
0.0649344	0.000778078
0.0602181	0.000819289
0.0626482	0.000764416
0.0608852	0.000703346
0.0582699	0.000748623
0.0605562	0.000694034
0.0572504	0.000736242
0.0574967	0.000748793
0.0542317	0.000718767
0.0575685	0.000732752
0.0568014	0.000693735
0.0602784	0.000694477
0.055614	0.000703133
0.0564955	0.000710206
0.0606993	0.000611794
0.0531107	0.000648405
0.0543762	0.000728035
0.0564511	0.000679731
0.0542111	0.000718958
0.0545974	0.00059729
0.0514433	0.000685302
0.0504859	0.000697776
0.0555135	0.000679926
0.0488458	0.000622716
0.0528153	0.000618183
0.0513837	0.000638129
0.0481997	0.000664242
0.0537036	0.000634872
0.051239	0.000566781
0.0475881	0.000620568
0.0502715	0.000648956
0.0483069	0.000548784
0.0493142	0.000594315
0.0517642	0.000593877
0.0447641	0.00062213
0.0446839	0.000625953
0.0450408	0.000560168
0.0470471	0.000594925
0.048627	0.000569162
0.0453492	0.000580144
0.0443647	0.000606707
0.0453091	0.000597863
0.0531034	0.000668943
0.046681	0.000604886
0.0429405	0.000574185
0.0473814	0.000558535
0.0471254	0.000499214
0.0477229	0.000566053
0.0447798	0.000553142
0.0460878	0.000581199
0.0438074	0.000568746
0.0408236	0.000576504
0.0474259	0.000560602
0.0451658	0.000601378
0.0452964	0.000552137
0.0375776	0.000533024
0.0459735	0.00056456
0.0439903	0.000574352
0.0417448	0.000548862
0.0413036	0.000480922
0.0436977	0.000486662
0.0416425	0.000522473
0.0449619	0.000497401
0.0426283	0.000508723
0.0431109	0.000547793
0.0429308	0.000493206
0.0430881	0.000448133
0.0401453	0.00052462
0.0408497	0.000491498
0.043451	0.000461554
0.0389771	0.000488221
0.036891	0.000482841
0.044378	0.000467851
0.0365648	0.000539165
0.0405442	0.000486642
0.0414163	0.000492479
0.0364848	0.000529453
0.0379346	0.000478035
0.0393217	0.000502519
0.0425008	0.000496308
0.0405562	0.000483874
0.0371118	0.000470839
0.0390969	0.000506399
0.0359468	0.000439301
0.0387863	0.000460502
0.0409951	0.000436688
0.0379372	0.000487806
0.0360981	0.000459866
0.0352116	0.000451568
0.0355362	0.000443941
0.033899	0.000484657
0.0371947	0.000396683
0.0348161	0.000446736
0.0371547	0.000438818
0.032395	0.000472585
0.0339308	0.000450544
0.0364735	0.000478922
0.033305	0.000467416
0.0345898	0.000395844
0.0342662	0.000421992
0.0341662	0.000422542
0.036092	0.00042328
0.0356052	0.000420539
0.0356356	0.000481156
0.0327854	0.00038927
0.036382	0.000425637
0.0356129	0.000395668
0.0340557	0.000428262
0.0348646	0.000400823
0.0347733	0.00037397
0.0364022	0.000418744
0.0338279	0.000391285
0.0329268	0.000394856
0.031848	0.000371486
0.0336638	0.000364651
0.029175	0.000367033
0.0315091	0.000429087
0.0304508	0.000348184
0.0317743	0.000412089
0.0311099	0.00042496
0.0323791	0.000417878
0.0312909	0.00036375
0.0297479	0.000428288
0.0322752	0.000355552
0.0346181	0.000363868
0.035315	0.000410484
0.0311914	0.000404222
0.0301035	0.000408048
0.031044	0.000350928
0.0279711	0.000392455
0.0327587	0.000343296
0.028784	0.000322125
0.031002	0.000349469
0.0296358	0.000344698
0.0302343	0.000356289
0.0276113	0.000395705
0.0274009	0.000340396
0.030105	0.000376875
0.0272124	0.000361586
0.0329842	0.000326953
0.0291515	0.000364668
0.029424	0.000347057
0.0280265	0.000367173
0.0284434	0.000357573
0.030404	0.0003043
0.0301325	0.000356548
0.0297694	0.000396058
0.0278832	0.000300108
0.0267742	0.00034386
0.0310093	0.000395063
0.0251828	0.000332858
0.0275497	0.00029329
0.0296966	0.000345159
0.0270641	0.000323169
0.0244613	0.000361592
0.0296984	0.000310056
0.0310535	0.000328935
0.0264125	0.000319613
0.0262248	0.000309943
0.0270819	0.00031404
0.0245633	0.000313768
0.0254964	0.000287266
0.026198	0.000333434
0.0263985	0.000341483
0.0255215	0.000295208
0.0284993	0.0003096
0.0239785	0.000273673
0.0305139	0.000288033
0.0258993	0.000297895
0.0280006	0.000295775
0.026036	0.000309262
0.0230873	0.000297566
0.0271634	0.000289513
0.0222238	0.000303615
0.0250446	0.00029152
0.0242239	0.000310503
0.0243769	0.000318534
0.0254742	0.000342324
0.0238888	0.000316732
0.026083	0.000308223
0.024476	0.00029667
0.0250791	0.000282759
0.0280855	0.000303404
0.0267746	0.000292354
0.0238325	0.000256695
0.0234682	0.000278269
0.0216955	0.000341933
0.0230495	0.000336078
0.0230745	0.000290705
0.022773	0.000283664
0.0215194	0.000309767
0.0243106	0.000301735
0.022739	0.000265468
0.0223669	0.000290335
0.0208045	0.000298843
0.0224185	0.000318254
0.0223235	0.000295296
0.0227455	0.00027204
0.0218267	0.000243711
0.0217806	0.000292514
0.0208339	0.000280333
0.0220877	0.00026318
0.0204038	0.000277793
0.0181663	0.000271095
0.0217869	0.00027638
0.0221375	0.000312627
0.0246905	0.000283239
0.0235334	0.000238811
0.0211163	0.000250947
0.0212692	0.000268814
0.0238642	0.000297425
0.019825	0.000279167
0.0221488	0.00029946
0.0229393	0.000260216
0.0233543	0.000245728
0.0234242	0.000245613
0.0224703	0.000263201
0.0204115	0.000251536
0.0192338	0.000260002
0.0200109	0.00023765
0.0220326	0.000247486
0.0227569	0.000231346
0.0203009	0.000261708
0.0194841	0.000272579
0.0185613	0.00025442
0.0189773	0.000251846
0.0207787	0.00024234
0.0187917	0.000246848
0.0226043	0.000239008
0.0203042	0.000245632
0.0191525	0.000250011
0.0201505	0.000276364
0.0186375	0.000278545
0.021065	0.000208545
0.0209425	0.000250292
0.0205372	0.000249883
0.021436	0.000230236
0.0182674	0.000205096
0.0201255	0.000246661
0.0207509	0.000247549
0.0182992	0.000245997
0.019519	0.000266761
0.0213699	0.000205435
0.0181737	0.000230253
0.0220618	0.000206243
0.0201798	0.000260846
0.0188793	0.000236456
0.0177492	0.000236451
0.0173706	0.000246997
0.0202186	0.000241355
0.0190115	0.000241142
0.0181959	0.000247832
0.0187469	0.000199387
0.0179544	0.000213162
0.0204178	0.00021275
0.0186596	0.000231848
0.0147012	0.000226543
0.0144217	0.000198603
0.0192359	0.000254588
0.0181363	0.000223417
0.0161833	0.000221027
0.0168376	0.000216235
0.0180985	0.000211139
0.0167132	0.000193376
0.0175265	0.000197058
0.0187984	0.000216336
0.0176936	0.000192119
0.0151252	0.000212695
0.0196085	0.000212386
0.0158476	0.000172188
0.0175464	0.000204864
0.016656	0.000196278
0.0225251	0.000215543
0.018339	0.000216052
0.0166761	0.000199472
0.0157344	0.000207862
0.0174057	0.000180374
0.01743	0.000194104
0.0204662	0.000188221
0.0160923	0.000180769
0.0182798	0.000183461
0.0175321	0.0001644
0.0184791	0.000199834
0.0156787	0.000211561
0.0179482	0.000189306
0.016905	0.000210206
0.0138227	0.000193815
0.0140506	0.00018215
0.0132422	0.000217103
0.0171472	0.000183599
0.0180823	0.000203889
0.0183624	0.000223477
0.0155884	0.000199382
0.0148907	0.000154022
0.0140919	0.000214459
0.0143617	0.000182605
0.0135586	0.000175105
0.0147206	0.00021075
0.0147149	0.000180223
0.0155119	0.0001859
0.0146324	0.000182079
0.0154101	0.000167683
0.0156973	0.000184556
0.0173785	0.000183845
0.0129788	0.000189638
0.0148247	0.000187715
0.0146185	0.000165778
0.0157024	0.000195984
0.012409	0.000188929
0.0152324	0.000168923
0.0157045	0.000180022
0.0144951	0.000183719
0.0155709	0.000178717
0.0150105	0.000165382
0.0119981	0.000196923
0.0159613	0.000165519
0.0134338	0.000183714
0.0131037	0.000171663
0.0148714	0.000188945
0.0147654	0.000183691
0.0118823	0.00019801
0.0147242	0.000153625
0.0155646	0.000182598
0.0124327	0.000184694
0.0131535	0.00016078
0.0139888	0.000147205
0.0160498	0.000146578
0.0140474	0.000162556
0.0146688	0.000179835
0.0111594	0.000183692
0.0145644	0.00015341
0.0132266	0.000176432
0.0162085	0.000178834
0.0148634	0.000141374
0.0170135	0.000163244
0.01496	0.000144888
0.0134876	0.000185114
0.0117845	0.000174787
0.0127764	0.00016629
0.0130651	0.000136612
0.0135647	0.000137899
0.0133656	0.000179057
0.0132944	0.000154234
0.012438	0.000154514
0.0125673	0.000153762
0.0112601	0.000145154
0.0120404	0.000138806
0.013155	0.000141932
0.0126731	0.000148875
0.0125709	0.000165292
0.0123326	0.000135249
0.0136458	0.000156214
0.0143315	0.000162169
0.0116117	0.000184032
0.0123536	0.000133223
0.013442	0.000137633
0.00972223	0.000166195
0.0113119	0.000159645
0.012847	0.00016123
0.0149271	0.000127586
0.0117368	0.00016346
0.0109508	0.000143256
0.0113155	0.000143358
0.0122256	0.000139763
0.0148069	0.000141342
0.00909208	0.000161506
0.0133438	0.000138906
0.0121732	0.000154864
0.0125612	0.00015156
0.0113373	0.000156624
0.0137394	0.000139548
0.0112666	0.000153617
0.011589	0.000161504
0.0119105	0.000121815
0.0114939	0.000169802
0.0105167	0.000143807
0.0106985	0.000149578
0.00967281	0.000138502
0.0120788	0.000119991
0.0113921	0.000118424
0.0117259	0.000149628
0.0103816	0.000137376
0.0131179	0.000124683
0.00982735	0.000152548
0.0109774	0.000160349
0.0118053	0.000121298
0.0122512	0.000113422
0.0126135	0.000121739
0.011146	0.00012345
0.00912169	0.000130114
0.0109434	0.000158436
0.0104905	0.000126555
0.00928235	0.000151067
0.00980449	0.000124531
0.0122237	0.000128854
0.00974371	0.000120948
0.00982245	0.000148356
0.0128996	0.0001227
0.0123089	0.000117558
0.00908784	0.000147579
0.0120126	0.000119074
0.0115769	0.000111287
0.00906408	0.000132656
0.00956865	0.000147318
0.00875773	0.000141033
0.0129645	0.00014176
0.0106233	0.000116215
0.0123264	0.000125877
0.00926365	0.000123555
0.00972044	0.000148926
0.0118276	0.000122676
0.0095153	0.000127795
0.00843792	0.00011766
0.00899927	0.00013952
0.00908252	0.000124455
0.0103743	0.000112453
0.0094052	9.92255e-05
0.0103883	0.000124693
0.00954198	0.00011859
0.010093	0.00011425
0.0116395	0.000109724
0.0104173	0.000101278
0.00898756	0.000109525
0.00733513	0.000115328
0.0101601	0.000128627
0.00791831	0.000136358
0.0100419	0.000125995
0.0108199	0.00012132
0.0106345	0.000123648
0.0121423	7.49371e-05
0.0105402	0.000123201
0.0108677	0.000142279
0.00929933	0.000112166
0.0107769	0.000124626
0.00983252	0.000122226
0.00931947	0.000119833
0.00939316	0.000126582
0.00838917	9.75069e-05
0.00981146	0.000121336
0.0103437	0.000105383
0.00869644	8.69332e-05
0.0090867	0.000111446
0.00804427	0.000106431
0.00832934	0.000106557
0.00750186	0.000105917
0.00905638	0.000115036
0.010084	0.00010526
0.00914327	0.000113703
0.0080255	8.29795e-05
0.00974861	9.56853e-05
0.0100573	9.47387e-05
0.0111087	9.61845e-05
0.00914281	9.05392e-05
0.00694551	7.71615e-05
0.00789043	0.000112266
0.00732865	0.000123951
0.00830099	0.000117223
0.00773087	0.000110136
0.00882677	0.000133341
0.00955688	0.000102105
0.00745191	0.000109329
0.0078349	0.000112122
0.00943766	0.000115326
0.00942643	0.000106019
0.0102491	0.000101525
0.00752233	9.07203e-05
0.00856529	0.000104614
0.00823749	0.000103271
0.00862666	9.93408e-05
0.00761035	9.52293e-05
0.00846225	8.35196e-05
0.00720216	0.000114666
0.00643755	7.94617e-05
0.00921366	7.53609e-05
0.00876939	0.000101538
0.00822724	9.13136e-05
0.00900979	8.06593e-05
0.00709191	9.86627e-05
0.00851762	9.47161e-05
0.00706261	9.15922e-05
0.00837736	8.10849e-05
0.00845233	8.5116e-05
0.00773509	9.16627e-05
0.00748239	9.93749e-05
0.00867461	7.4871e-05
0.00720439	0.000105209
0.00817097	9.37918e-05
0.00782943	8.01063e-05
0.0071069	9.57802e-05
0.00684119	8.51922e-05
0.00878142	8.34978e-05
0.00698206	7.94428e-05
0.00796237	8.27361e-05
0.00649179	9.10874e-05
0.00644687	0.000102424
0.00838572	0.000102618
0.00734026	7.09112e-05
0.00899822	8.57854e-05
0.00597219	8.6599e-05
0.00909565	8.95859e-05
0.00725978	9.13527e-05
0.00676412	9.07937e-05
0.00691292	7.45347e-05
0.00651005	8.73066e-05
0.00732955	0.000102216
0.00669517	8.58404e-05
0.00594978	9.08269e-05
0.00713664	8.8029e-05
0.005859	0.00010079
0.00661971	8.12548e-05
0.00481246	0.000100876
0.00790886	9.48606e-05
0.00735169	9.35033e-05
0.00587267	9.03613e-05
0.00758564	8.43596e-05
0.00730696	7.57583e-05
0.0061498	8.04864e-05
0.00674582	7.11783e-05
0.00762615	7.69405e-05
0.00661294	8.88038e-05
0.00656253	8.88998e-05
0.00697857	6.67109e-05
0.00721986	0.000111706
0.00646365	6.91302e-05
0.00614781	7.69446e-05
0.00653146	5.95187e-05
0.00700665	7.37193e-05
0.00558494	7.18997e-05
0.00683397	9.45896e-05
0.0066618	8.33129e-05
0.00733877	6.11936e-05
0.00805115	8.43261e-05
0.00767139	8.61243e-05
0.00785899	7.08496e-05
0.00753835	8.76901e-05
0.00638458	6.3235e-05
0.00659707	8.54317e-05
0.00551834	8.07197e-05
0.00550433	7.78746e-05
0.00713751	8.8823e-05
0.00581988	7.43916e-05
0.00769229	6.89587e-05
0.00703311	7.31941e-05
0.00520229	8.27931e-05
0.00542496	7.46686e-05
0.00573072	7.71566e-05
0.00529935	7.09631e-05
0.00710429	8.94816e-05
0.00622566	7.37281e-05
0.00679713	7.87938e-05
0.00548122	8.34691e-05
0.00599832	6.58802e-05
0.00574743	7.25543e-05
0.00500789	7.8723e-05
0.00505619	8.59332e-05
0.00454957	7.70422e-05
0.00539442	6.60755e-05
0.00553953	6.9604e-05
0.00656413	8.93623e-05
0.0059018	7.08222e-05
0.00630303	8.65529e-05
0.00685867	8.32472e-05
0.00646482	7.05967e-05
0.0063773	6.55849e-05
0.00462903	4.65535e-05
0.00465001	7.60448e-05
0.00627891	6.9469e-05
0.00379619	7.4329e-05
0.0048211	6.03164e-05
0.00579684	8.23082e-05
0.00566902	7.02826e-05
0.0061034	6.9248e-05
0.00496134	6.27415e-05
0.00431848	6.66756e-05
0.00483584	8.00378e-05
0.00421117	4.57547e-05
0.00645486	4.99124e-05
0.00552207	6.1758e-05
0.00484962	5.37223e-05
0.00513419	7.56541e-05
0.00633502	5.3703e-05
0.006074	6.61044e-05
0.00530751	6.30716e-05
0.0057585	5.53635e-05
0.00483456	3.75592e-05
0.00431557	7.32786e-05
0.00576365	5.91949e-05
0.00492782	7.94961e-05
0.00525006	6.54106e-05
0.00525479	7.03133e-05
0.00513253	4.77173e-05
0.00553515	7.47192e-05
0.00435115	6.40176e-05
0.00551244	4.95566e-05
0.0057997	6.26869e-05
0.00453426	6.31022e-05
0.00464723	7.1981e-05
0.00467527	5.81379e-05
0.00463298	7.69862e-05
0.00458553	8.01335e-05
0.00471941	6.28482e-05
0.00425124	5.08628e-05
0.00508615	5.59851e-05
0.00384962	4.59903e-05
0.00572392	6.19537e-05
0.00576304	6.06187e-05
0.00609044	5.56572e-05
0.00369498	5.6355e-05
0.00381679	5.4643e-05
0.004109	5.18048e-05
0.0054863	5.39949e-05
0.00512456	5.13693e-05
0.00454553	5.28574e-05
0.00527423	4.47425e-05
0.00589349	6.5496e-05
0.00413276	7.72113e-05
0.00535845	5.85931e-05
0.00370561	4.92881e-05
0.00596326	4.03445e-05
0.00394431	5.94288e-05
0.00404452	4.94075e-05
0.0035789	4.62322e-05
0.0048387	5.85528e-05
0.00449336	4.36851e-05
0.00466755	6.87915e-05
0.00353752	4.84618e-05
0.00518849	6.64903e-05
0.00409879	6.57199e-05
0.00403589	4.69029e-05
0.00297128	5.93756e-05
0.0047466	7.04262e-05
0.00421188	5.42381e-05
0.00345879	5.92928e-05
0.00400753	3.3327e-05
0.00428538	5.87687e-05
0.00357819	5.22757e-05
0.0035847	5.03822e-05
0.00327061	4.22164e-05
0.00344493	4.68446e-05
0.00384862	4.52758e-05
0.00445364	4.14004e-05
0.00363053	4.24769e-05
0.00388205	4.738e-05
0.00460831	3.81667e-05
0.00354839	4.30807e-05
0.00496074	4.32953e-05
0.00316971	6.20441e-05
0.00314297	4.58475e-05
0.0035948	5.46687e-05
0.00353814	3.7412e-05
0.00423584	4.99128e-05
0.00305606	3.93114e-05
0.00342948	4.95248e-05
0.00422884	2.59281e-05
0.00364287	5.1444e-05
0.00338862	4.77241e-05
0.00312011	3.65337e-05
0.0029684	3.52979e-05
0.00375455	2.67506e-05
0.00316021	4.69595e-05
0.00444794	4.70974e-05
0.00601886	3.26306e-05
0.0029587	5.87272e-05
0.00373006	4.90625e-05
0.00396221	4.38958e-05
0.00416768	5.20661e-05
0.00283889	4.23147e-05
0.00428235	4.93081e-05
0.00235365	4.5072e-05
0.00398677	4.52957e-05
0.00498665	5.13046e-05
0.00429828	4.27136e-05
0.0032345	3.22209e-05
0.00391218	4.46696e-05
0.00325365	5.27408e-05
0.00240251	3.17643e-05
0.00378735	5.01232e-05
0.0036553	2.94803e-05
0.00354513	4.72896e-05
0.0039228	4.05513e-05
0.00456364	4.39425e-05
0.00276239	3.41474e-05
0.00292914	4.24542e-05
0.00344681	2.72947e-05
0.00399484	3.4975e-05
0.00360237	2.65437e-05
0.00238625	2.92498e-05
0.00378977	3.52044e-05
0.002333	3.96446e-05
0.00352272	4.54936e-05
0.00251781	3.57274e-05
0.00354543	3.51651e-05
0.00345469	3.94497e-05
0.00353079	3.59265e-05
0.00196084	4.12667e-05
0.00341204	3.5061e-05
0.0023654	4.29967e-05
0.00374142	3.4301e-05
0.00270304	4.47607e-05
0.00202941	5.43158e-05
0.00331891	3.62774e-05
0.00331757	1.63464e-05
0.00339471	3.2971e-05
0.0035142	4.07064e-05
0.00278021	3.89558e-05
0.00210525	2.71739e-05
0.00267312	2.61802e-05
0.00334006	4.00637e-05
0.00412424	3.73428e-05
0.00281555	2.58448e-05
0.00266636	4.24194e-05
0.00296225	3.36545e-05
0.00255637	2.72802e-05
0.00281442	3.76137e-05
0.00271554	4.32407e-05
0.0028184	3.98767e-05
0.00370545	3.1174e-05
0.00275887	3.9864e-05
0.00189879	3.29105e-05
0.0034013	3.71937e-05
0.00205244	3.95622e-05
0.00272239	2.54065e-05
0.00344636	3.38425e-05
0.0028702	3.26107e-05
0.00284736	3.5858e-05
0.00296437	2.65255e-05
0.00257075	3.17215e-05
0.00232206	4.62781e-05
0.00223002	3.35272e-05
0.0026049	3.13667e-05
0.00165866	3.2889e-05
0.00280541	3.57991e-05
0.00188415	3.93967e-05
0.00179095	2.0751e-05
0.00218286	2.10614e-05
0.0025059	1.61691e-05
0.00228544	3.58832e-05
0.00262858	2.24796e-05
0.00146567	2.96215e-05
0.00182648	2.10766e-05
0.00185538	2.28542e-05
0.00248442	3.1432e-05
0.0015703	2.06657e-05
0.00281598	3.00153e-05
0.00168571	2.99391e-05
0.00246438	2.55255e-05
0.00214666	2.17902e-05
0.00332248	2.53959e-05
0.00148924	3.61907e-05
0.00204846	3.0632e-05
0.00119531	3.03515e-05
0.00139144	2.30668e-05
0.0017457	1.85526e-05
0.00238719	2.11325e-05
0.00149621	2.19703e-05
0.0017744	2.99468e-05
0.00117071	3.24994e-05
0.00179491	3.57209e-05
0.0022838	2.8809e-05
0.0025809	1.22961e-05
0.00152275	1.57594e-05
0.00121931	1.52898e-05
0.00181383	1.89663e-05
0.00181351	1.55343e-05
0.00233815	2.92938e-05
0.00223608	1.74066e-05
0.00141385	1.59157e-05
0.00217834	2.71693e-05
0.00240964	1.68928e-05
0.00179244	3.10942e-05
0.00096076	1.91884e-05
0.00224915	3.20356e-05
0.00164778	2.50761e-05
0.00147823	1.88273e-05
0.00186327	1.78372e-05
0.00193043	3.3858e-05
0.00162574	2.74765e-05
0.00251904	2.82409e-05
0.0024136	2.31692e-05
0.00109715	2.01082e-05
0.00210147	1.8105e-05
0.00215812	2.3151e-05
0.00199248	2.20726e-05
0.00166309	1.63108e-05
0.00251703	2.05069e-05
0.00160345	2.17325e-05
0.00110115	2.0536e-05
0.00239556	2.05252e-05
0.00156523	1.5452e-05
0.0021386	1.28e-05
0.00176673	1.9939e-05
0.00142574	2.13209e-05
0.000914133	2.44776e-05
0.00190007	2.45618e-05
0.00260255	2.32486e-05
0.0017225	2.45248e-05
0.00217379	2.16284e-05
0.00148109	1.7064e-05
0.00177225	1.86472e-05
0.00185916	2.65666e-05
0.00218609	1.57425e-05
0.00186542	6.42262e-06
0.00123327	1.24618e-05
0.00135613	2.12844e-05
0.00154656	1.1032e-05
0.00101241	2.44453e-05
0.000940408	2.11093e-05
0.000865832	1.13129e-05
0.00146712	2.3588e-05
0.00165605	7.78222e-06
0.00110871	1.4449e-05
0.00122717	9.60558e-06
0.00242124	7.35103e-06
0.00148725	1.7659e-05
0.00130716	1.45082e-05
0.00104395	1.87625e-05
0.000460698	1.17611e-05
0.00203927	1.50073e-05
0.000655743	1.42456e-05
0.000622214	1.14333e-05
0.00100337	1.26111e-05
0.00116581	1.05589e-05
0.00105364	1.29224e-05
0.00124359	1.32657e-05
0.00110729	1.95347e-05
0.00135603	1.54964e-05
0.00147444	9.09435e-06
0.000980849	1.602e-05
0.00103214	1.11775e-05
0.00116623	1.29261e-05
0.00169189	1.18338e-05
0.00101233	1.24687e-05
0.000927534	8.4531e-06
0.00100616	6.15502e-06
0.000371518	1.15862e-05
0.00170631	1.93187e-05
0.000715067	7.85371e-06
0.000552768	1.2149e-05
0.000940999	1.23006e-05
0.00103283	1.39688e-05
0.000894579	1.47074e-05
0.000729226	1.81734e-06
0.00067774	1.02639e-05
0.00135876	1.15539e-05
0.00135312	8.67009e-06
0.00028371	8.86834e-06
0.00101846	1.17893e-05
0.00110247	2.35579e-06
0.000797348	1.52038e-05
0.000588471	1.23338e-06
0.00081291	1.23745e-05
0.000699912	1.4294e-05
0.000441314	7.50539e-06
0.00135132	1.26026e-05
0.00151936	7.78713e-06
0.000323108	1.19261e-05
0.00100354	1.25642e-05
0.000354007	1.02903e-05
0.00111676	1.12169e-05
0.00041378	1.20671e-05
0.000847099	6.56986e-06
0.000203243	1.36992e-05
0.000402576	4.77748e-06
0.000979665	2.58464e-06
0.000693039	8.35797e-06
0.000699778	1.94379e-06
0.000687838	1.19759e-05
0.00102082	7.0016e-06
0.000526102	5.01161e-06
0.000757562	4.59676e-06
0.000392892	5.39005e-06
0.000191535	3.12035e-06
0.000632342	6.14199e-06
0.000333185	2.61855e-06
0.000497577	4.23887e-06
0.000494948	1.12415e-05
0.00040751	5.19465e-06
4.31374e-05	2.77272e-06
0.000487738	8.16624e-06
0.000430176	1.01641e-05
0.000296009	8.59545e-06
0.000618775	6.06013e-06
0.000491341	7.53207e-06
0.000950579	7.05516e-06
0.000650497	5.78183e-06
0.000111002	4.37539e-06
5.78683e-05	5.55051e-06
0.000780369	7.70142e-07
0.000802518	3.08318e-06
0.00045213	3.99495e-06
0.000752679	5.42647e-06
0.000136561	5.61113e-06
0.000196868	3.6657e-06
6.75759e-06	2.5784e-06
0.000650328	9.44533e-06
8.25086e-06	6.59649e-06
0.000234705	3.19946e-06
0.000676173	2.17361e-06
9.82011e-05	6.31841e-06
0.000214906	3.98672e-06
0.000249237	1.88863e-06
0.000233672	3.24632e-07
6.02997e-06	2.78033e-06
0.000347446	3.98413e-06
0.000291131	5.46551e-06
6.05747e-05	2.6184e-06
6.20322e-05	2.25788e-06
0.000267977	6.1993e-06
0.000176863	2.94776e-06
0.000175835	2.75978e-06
0.000136736	1.14136e-06
1.02896e-05	4.95202e-07
4.72485e-05	1.55185e-06
2.46619e-05	1.06989e-06
6.00905e-05	1.91184e-06
0.000166727	3.19657e-06
0.000118434	1.22501e-07
0.000151208	7.94061e-07
2.47102e-06	8.53076e-07
4.31418e-05	1.48024e-06
9.17897e-06	1.57961e-07
0	0

[truncated: 1 more sheets: Fig. S12]
